# Supplementary material for: Detection of a Novel MSI2-C17orf64 Transcript in a Patient with Aggressive Adenocarcinoma of the Gastroesophageal Junction: A Case Report
Source: Genes (Basel). 2023 Apr 15;14(4):918. doi: 10.3390/genes14040918 (PMC10137952; doi:10.3390/genes14040918)
Supplement: Supplementary file 1 [file genes-14-00918-s001.zip]

Archive with 1 entries (1 files):
- genes-2318082-supplementary.xlsx
