# Supplementary material for: Detection of a Novel MSI2-C17orf64 Transcript in a Patient with Aggressive Adenocarcinoma of the Gastroesophageal Junction: A Case Report
Source: Genes (Basel). 2023 Apr 15;14(4):918. doi: 10.3390/genes14040918 (PMC10137952; doi:10.3390/genes14040918)
Supplement: Supplementary file 1 [file genes-14-00918-s001.zip › genes-2318082-supplementary.xlsx]

## Sheet: Table S1
Gene	CN
FGFR2	20.552
KRAS	19.888
CCND3	5.128
BRCA1	3.044
CDK6	3.032
LAMP1	3.006
ERBB2	2.884
List of genes reporting copy number alterations. CN = Copy Number. CN>>2 is considered an amplified gene.

## Sheet: Table S2
Gene	Transcript	Chromosome	Position	Ref	Alt	Exon	HGVSC	HGVSP	Consequence	Zygosity	COSMIC IDs	ClinVar	Filters	Alt Allele Depth	Total Read Depth	Interpretation	Custom Annotation	AF
ATM	NM_000051.3	11	108186610	G	A	41/63	c.6067G>A	p.(Gly2023Arg)	missense_variant	Heterozygous	COSM24635	RCV000513642.2:uncertain significance,RCV000122864.9:uncertain significance,RCV000120151.5:likely benign,RCV000115221.12:uncertain significance	PASS	245	523	Pathogeneic		46.8451
TP53	NM_000546.5	17	7577539	G	A	2021-11-07	c.742C>T	p.(Arg248Trp)	missense_variant	Heterozygous	COSM3388183,COSM1640831,COSM120007,COSM120006,COSM120005,COSM10656	RCV000433905.1:likely pathogenic,RCV000425083.1:likely pathogenic,RCV000429884.1:likely pathogenic,RCV000431508.1:likely pathogenic,RCV000429777.1:likely pathogenic,RCV000434504.1:likely pathogenic,RCV000436398.1:likely pathogenic,RCV000438698.1:likely pathogenic,RCV000424308.1:likely pathogenic,RCV000440422.1:likely pathogenic,RCV000435803.1:likely pathogenic,RCV000213057.4:pathogenic,RCV0001682…	PASS	201	434	Pathogeneic		46.3134
CSNK1A1	NM_001025105.2	5	148891414	-	TGATTCCATGTT	2021-11-07	c.702_703insAACATGGAATCA	p.(Ser234_Leu235insAsnMetGluSer)	inframe_insertion	Heterozygous			PASS	102	638	uncertain significance		15.9875
ERBB3	NM_001982.3	12	56477624	G	A	2/28	c.172G>A	p.(Val58Met)	missense_variant	Heterozygous			PASS	51	716	uncertain significance		7.12291
RPS6KB2	NM_003952.2	11	67198887	C	T	5/15	c.358C>T	p.(Arg120Trp)	missense_variant	Heterozygous	COSM1196750,COSM1196751		PASS	309	566	uncertain significance	rs113335412	54.5936
Chr = Chromosome. HGVSC= human genome variation society-coding. HGVSP= human genome variation society-protein. VUS= variant of uncertain significance. Educational use only. AF= allele frequency.
